# Supplementary material for: Municipal Wastewaters Carry Important Carbapenemase Genes Independent of Hospital Input and Can Mirror Clinical Resistance Patterns
Source: Microbiol Spectr. 2022 Mar 2;10(2):e02711-21. doi: 10.1128/spectrum.02711-21 (PMC8941857; doi:10.1128/spectrum.02711-21)
Supplement: SUPPLEMENTAL FILE 2 — Supplemental material. Download SPECTRUM02711-21_Supp_2_seq12.xlsx, XLSX file, 0.02 MB [file spectrum02711-21_supp_2_seq12.xlsx]

## Sheet: H-I
Kingdom	Phylum	Class	Order	Family	Genus	Species	OTU	ARG	R
Bacteria	Firmicutes	Negativicutes	Selenomonadales	Acidaminococcaceae	Acidaminococcus	uncultured organism	Otu651	NDM	0.858896
Bacteria	Proteobacteria	Gammaproteobacteria	Aeromonadales	Aeromonadaceae	Aeromonas		Otu2563	NDM	0.872146
Bacteria	Proteobacteria	Gammaproteobacteria	Aeromonadales	Aeromonadaceae	Aeromonas		Otu2563	KPC	0.834952
Bacteria	Proteobacteria	Gammaproteobacteria	Betaproteobacteriales	Aquaspirillaceae	Rivicola	metagenome	Otu48	NDM	0.82406
Bacteria	Proteobacteria	Gammaproteobacteria	Betaproteobacteriales	Aquaspirillaceae	Rivicola		Otu167	KPC	0.800001
Bacteria	Epsilonbacteraeota	Campylobacteria	Campylobacterales	Arcobacteraceae	Arcobacter	metagenome	Otu32	OXA48	0.803008
Bacteria	Bacteroidetes	Bacteroidia	Bacteroidales	Bacteroidaceae	Bacteroides	Bacteroides eggerthii DSM 20697	Otu1814	VIM	0.805099
Bacteria	Proteobacteria	Gammaproteobacteria	Betaproteobacteriales	Burkholderiaceae			Otu6278	NDM	0.866652
Bacteria	Proteobacteria	Gammaproteobacteria	Betaproteobacteriales	Burkholderiaceae			Otu23	VIM	0.864662
Bacteria	Proteobacteria	Gammaproteobacteria	Betaproteobacteriales	Burkholderiaceae			Otu626	VIM	0.86273
Bacteria	Proteobacteria	Gammaproteobacteria	Betaproteobacteriales	Burkholderiaceae	Rhizobacter		Otu1013	IMP_1	0.83296
Bacteria	Proteobacteria	Gammaproteobacteria	Betaproteobacteriales	Burkholderiaceae			Otu6278	VIM	0.830384
Bacteria	Proteobacteria	Gammaproteobacteria	Betaproteobacteriales	Burkholderiaceae	Hydrogenophaga		Otu278	VIM	0.82437
Bacteria	Proteobacteria	Gammaproteobacteria	Betaproteobacteriales	Burkholderiaceae			Otu1209	VIM	0.820383
Bacteria	Proteobacteria	Gammaproteobacteria	Betaproteobacteriales	Burkholderiaceae	Ottowia		Otu358	VIM	0.81116
Bacteria	Proteobacteria	Gammaproteobacteria	Betaproteobacteriales	Burkholderiaceae			Otu238	VIM	0.806028
Bacteria	Proteobacteria	Gammaproteobacteria	Betaproteobacteriales	Burkholderiaceae			Otu5321	VIM	0.801515
Bacteria	Proteobacteria	Gammaproteobacteria	Betaproteobacteriales	Chromobacteriaceae	Vogesella	Hydromonas duriensis	Otu1251	VIM	0.813161
Bacteria	Bacteroidetes	Bacteroidia	Flavobacteriales	Flavobacteriaceae	Flavobacterium	Flavobacterium sp. HME8540	Otu164	NDM	0.883615
Bacteria	Bacteroidetes	Bacteroidia	Flavobacteriales	Flavobacteriaceae	Flavobacterium	Flavobacterium cheniae	Otu802	NDM	0.85699
Bacteria	Bacteroidetes	Bacteroidia	Flavobacteriales	Flavobacteriaceae	Flavobacterium	Flavobacterium cheniae	Otu802	KPC	0.841422
Bacteria	Bacteroidetes	Bacteroidia	Flavobacteriales	Flavobacteriaceae	Flavobacterium	Flavobacterium sp. HME8540	Otu164	KPC	0.826633
Bacteria	Bacteroidetes	Bacteroidia	Flavobacteriales	Flavobacteriaceae	Flavobacterium	Flavobacterium sp. HME8540	Otu164	VIM	0.818046
Bacteria	Bacteroidetes	Bacteroidia	Flavobacteriales	Flavobacteriaceae	Flavobacterium		Otu190	NDM	0.803915
Bacteria	Fusobacteria	Fusobacteriia	Fusobacteriales	Leptotrichiaceae	Hypnocyclicus		Otu53	OXA48	0.863278
Bacteria	Fusobacteria	Fusobacteriia	Fusobacteriales	Leptotrichiaceae	Leptotrichia	uncultured bacterium	Otu896	KPC	0.80061
Bacteria	Proteobacteria	Gammaproteobacteria	Pseudomonadales	Moraxellaceae	Acinetobacter		Otu1453	NDM	0.900677
Bacteria	Proteobacteria	Gammaproteobacteria	Pseudomonadales	Moraxellaceae	Acinetobacter		Otu5869	NDM	0.894346
Bacteria	Proteobacteria	Gammaproteobacteria	Pseudomonadales	Moraxellaceae	Acinetobacter		Otu4	NDM	0.888722
Bacteria	Proteobacteria	Gammaproteobacteria	Pseudomonadales	Moraxellaceae	Acinetobacter		Otu2741	NDM	0.887886
Bacteria	Proteobacteria	Gammaproteobacteria	Pseudomonadales	Moraxellaceae	Acinetobacter		Otu640	NDM	0.878104
Bacteria	Proteobacteria	Gammaproteobacteria	Pseudomonadales	Moraxellaceae	Acinetobacter		Otu3118	VIM	0.869401
Bacteria	Proteobacteria	Gammaproteobacteria	Pseudomonadales	Moraxellaceae	Acinetobacter		Otu6320	NDM	0.865267
Bacteria	Proteobacteria	Gammaproteobacteria	Pseudomonadales	Moraxellaceae	Acinetobacter		Otu4121	NDM	0.864031
Bacteria	Proteobacteria	Gammaproteobacteria	Pseudomonadales	Moraxellaceae	Acinetobacter		Otu5671	OXA48	0.86106
Bacteria	Proteobacteria	Gammaproteobacteria	Pseudomonadales	Moraxellaceae	Acinetobacter		Otu2989	NDM	0.853204
Bacteria	Proteobacteria	Gammaproteobacteria	Pseudomonadales	Moraxellaceae			Otu5054	VIM	0.846965
Bacteria	Proteobacteria	Gammaproteobacteria	Pseudomonadales	Moraxellaceae	Enhydrobacter		Otu13	VIM	0.839729
Bacteria	Proteobacteria	Gammaproteobacteria	Pseudomonadales	Moraxellaceae	Acinetobacter		Otu2774	VIM	0.838105
Bacteria	Proteobacteria	Gammaproteobacteria	Pseudomonadales	Moraxellaceae	Moraxella	Moraxella osloensis	Otu283	NDM	0.828627
Bacteria	Proteobacteria	Gammaproteobacteria	Pseudomonadales	Moraxellaceae	Acinetobacter		Otu2597	NDM	0.826194
Bacteria	Proteobacteria	Gammaproteobacteria	Pseudomonadales	Moraxellaceae	Acinetobacter		Otu2741	KPC	0.822423
Bacteria	Proteobacteria	Gammaproteobacteria	Pseudomonadales	Moraxellaceae	Moraxella		Otu771	NDM	0.822423
Bacteria	Proteobacteria	Gammaproteobacteria	Pseudomonadales	Moraxellaceae	Acinetobacter		Otu2774	NDM	0.819902
Bacteria	Proteobacteria	Gammaproteobacteria	Pseudomonadales	Moraxellaceae	Acinetobacter		Otu5245	NDM	0.810619
Bacteria	Proteobacteria	Gammaproteobacteria	Pseudomonadales	Moraxellaceae	Acinetobacter		Otu1872	OXA48	0.810265
Bacteria	Proteobacteria	Gammaproteobacteria	Pseudomonadales	Moraxellaceae	Acinetobacter		Otu143	NDM	0.809794
Bacteria	Proteobacteria	Gammaproteobacteria	Pseudomonadales	Moraxellaceae	Enhydrobacter		Otu5409	NDM	0.809393
Bacteria	Proteobacteria	Gammaproteobacteria	Pseudomonadales	Moraxellaceae	Acinetobacter		Otu1453	VIM	0.808879
Bacteria	Proteobacteria	Gammaproteobacteria	Pseudomonadales	Moraxellaceae	Enhydrobacter		Otu13	NDM	0.807374
Bacteria	Proteobacteria	Gammaproteobacteria	Pseudomonadales	Moraxellaceae	Acinetobacter		Otu5671	NDM	0.807291
Bacteria	Proteobacteria	Gammaproteobacteria	Pseudomonadales	Moraxellaceae	Acinetobacter		Otu4	VIM	0.804511
Bacteria	Proteobacteria	Gammaproteobacteria	Pseudomonadales	Moraxellaceae	Acinetobacter		Otu2989	VIM	0.800546
Bacteria	Proteobacteria	Gammaproteobacteria	Betaproteobacteriales	Neisseriaceae			Otu1489	NDM	0.823869
Bacteria	Bacteroidetes	Bacteroidia	Bacteroidales	Paludibacteraceae	Paludibacter		Otu421	KPC	0.836158
Bacteria	Bacteroidetes	Bacteroidia	Bacteroidales	Paludibacteraceae			Otu518	OXA48	0.836
Bacteria	Proteobacteria	Alphaproteobacteria	Rhizobiales	Pleomorphomonadaceae	uncultured	uncultured bacterium	Otu12	VIM	0.811803
Bacteria	Proteobacteria	Alphaproteobacteria	Rhizobiales	Rhizobiaceae	Allorhizobium-Neorhizobium-Pararhizobium-Rhizobium		Otu855	VIM	0.895704
Bacteria	Proteobacteria	Gammaproteobacteria	Betaproteobacteriales	Rhodocyclaceae	Zoogloea	uncultured Rhodocyclaceae bacterium	Otu2035	VIM	0.817772
Bacteria	Firmicutes	Bacilli	Lactobacillales	Streptococcaceae	Streptococcus	Streptococcus parasuis	Otu2136	NDM	0.868984
Bacteria	Firmicutes	Bacilli	Lactobacillales	Streptococcaceae	Streptococcus	Streptococcus parasuis	Otu2136	KPC	0.808765
Bacteria	Proteobacteria	Gammaproteobacteria	Betaproteobacteriales	T34	uncultured bacterium	uncultured bacterium	Otu144	VIM	0.877169
Bacteria	Proteobacteria	Gammaproteobacteria	Thiotrichales	Thiotrichaceae	Thiothrix	uncultured Thiotrichaceae bacterium	Otu606	VIM	0.878319
Bacteria	Bacteroidetes	Bacteroidia	Flavobacteriales	Weeksellaceae	uncultured Wautersiella sp.	uncultured Wautersiella sp.	Otu516	NDM	0.857678
Bacteria	Bacteroidetes	Bacteroidia	Flavobacteriales	Weeksellaceae	Cloacibacterium		Otu58	NDM	0.826497
Bacteria	Proteobacteria	Gammaproteobacteria					Otu6711	NDM	0.846004
Bacteria	Proteobacteria	Gammaproteobacteria	Betaproteobacteriales				Otu5553	IMP_1	0.814119

## Sheet: H-E
Kingdom	Phylum	Class	Order	Family	Genus	Species	OTU	ARG	R
Bacteria	Proteobacteria	Deltaproteobacteria	Myxococcales	Nannocystaceae	Nannocystis		Otu3986	KPC	0.805635

## Sheet: N-I
	Kingdom	Phylum	Class	Order	Family	Genus	Species	OTU	ARG	R
	Bacteria	Chloroflexi	Anaerolineae	Anaerolineales	Anaerolineaceae	uncultured		Otu2146	KPC	0.826606
	Bacteria	Proteobacteria	Gammaproteobacteria	Arenicellales	Arenicellaceae	uncultured	uncultured prokaryote	Otu369	KPC	0.890909
	Bacteria	Bacteroidetes	Bacteroidia	Bacteroidales	Bacteroidetes vadinHA17	uncultured bacterium	uncultured bacterium	Otu1003	KPC	0.800934
	Bacteria	Actinobacteria	Actinobacteria	Micrococcales	Brevibacteriaceae	Brevibacterium		Otu831	OXA48	0.847566
	Bacteria	Proteobacteria	Gammaproteobacteria	Betaproteobacteriales	Burkholderiaceae			Otu1210	IMP_1	0.944791
	Bacteria	Proteobacteria	Gammaproteobacteria	Betaproteobacteriales	Burkholderiaceae			Otu4778	IMP_1	0.92932
	Bacteria	Proteobacteria	Gammaproteobacteria	Betaproteobacteriales	Burkholderiaceae	Lautropia	uncultured beta proteobacterium	Otu1322	NDM	0.914529
	Bacteria	Proteobacteria	Gammaproteobacteria	Betaproteobacteriales	Burkholderiaceae	Rhodoferax		Otu1221	IMP_1	0.897497
	Bacteria	Proteobacteria	Gammaproteobacteria	Betaproteobacteriales	Burkholderiaceae			Otu5427	NDM	0.891883
	Bacteria	Proteobacteria	Gammaproteobacteria	Betaproteobacteriales	Burkholderiaceae			Otu4739	IMP_1	0.878219
	Bacteria	Proteobacteria	Gammaproteobacteria	Betaproteobacteriales	Burkholderiaceae			Otu6116	IMP_1	0.852296
	Bacteria	Proteobacteria	Gammaproteobacteria	Betaproteobacteriales	Burkholderiaceae	Ottowia	beta proteobacterium RBE2CD-115	Otu4477	IMP_1	0.839047
	Bacteria	Proteobacteria	Gammaproteobacteria	Betaproteobacteriales	Burkholderiaceae	Rhodoferax		Otu148	IMP_1	0.824604
	Bacteria	Proteobacteria	Gammaproteobacteria	Betaproteobacteriales	Burkholderiaceae			Otu6813	IMP_1	0.819334
	Bacteria	Chloroflexi	Anaerolineae	Caldilineales	Caldilineaceae	uncultured		Otu877	KPC	0.806817
	Bacteria	Bacteroidetes	Bacteroidia	Chitinophagales	Chitinophagaceae	Ferruginibacter		Otu608	IMP_1	0.943928
	Bacteria	Bacteroidetes	Bacteroidia	Chitinophagales	Chitinophagaceae	Ferruginibacter		Otu650	IMP_1	0.924859
	Bacteria	Firmicutes	Clostridia	Clostridiales	Clostridiaceae 1	Clostridium sensu stricto 1		Otu2272	IMP_1	0.863023
	Bacteria	Actinobacteria	Actinobacteria	Corynebacteriales	Corynebacteriaceae	Corynebacterium 1	Corynebacterium glutamicum	Otu703	OXA48	0.880549
	Bacteria	Actinobacteria	Actinobacteria	Corynebacteriales	Corynebacteriaceae	Corynebacterium 1		Otu129	OXA48	0.844072
	Bacteria	Verrucomicrobia	Verrucomicrobiae	Verrucomicrobiales	DEV007	metagenome	metagenome	Otu1367	IMP_1	0.874608
	Bacteria	Proteobacteria	Alphaproteobacteria	Rhizobiales	Devosiaceae	Devosia		Otu347	IMP_1	0.820048
	Bacteria	Bacteroidetes	Bacteroidia	Sphingobacteriales	env.OPS 17			Otu1942	IMP_1	0.807698
	Bacteria	Firmicutes	Clostridia	Clostridiales	Family XIII	[Eubacterium] brachy group		Otu1946	KPC	0.840191
	Bacteria	Bacteroidetes	Bacteroidia	Flavobacteriales	Flavobacteriaceae	Flavobacterium		Otu995	IMP_1	0.829076
	Bacteria	Bacteroidetes	Bacteroidia	Flavobacteriales	Flavobacteriaceae	Flavobacterium		Otu3329	IMP_1	0.81684
	Bacteria	Actinobacteria	Actinobacteria	Frankiales	Frankiaceae	Jatrophihabitans	metagenome	Otu241	IMP_1	0.863636
	Bacteria	Planctomycetes	Planctomycetacia	Gemmatales	Gemmataceae	Gemmata	uncultured bacterium	Otu1510	KPC	0.907043
	Bacteria	Planctomycetes	Planctomycetacia	Gemmatales	Gemmataceae	Fimbriiglobus	uncultured bacterium	Otu1338	KPC	0.852803
	Bacteria	WPS-2	hydrothermal vent metagenome	hydrothermal vent metagenome	hydrothermal vent metagenome	hydrothermal vent metagenome	hydrothermal vent metagenome	Otu885	IMP_1	0.857834
	Bacteria	Actinobacteria	Acidimicrobiia	Microtrichales	Iamiaceae	Iamia	metagenome	Otu236	IMP_1	0.881288
	Bacteria	Bacteroidetes	Ignavibacteria	Ignavibacteriales	Ignavibacteriaceae	Ignavibacterium		Otu6289	IMP_1	0.849736
	Bacteria	Actinobacteria	Acidimicrobiia	Microtrichales	Ilumatobacteraceae	Ilumatobacter		Otu746	IMP_1	0.937371
	Bacteria	Actinobacteria	Actinobacteria	Micrococcales	Intrasporangiaceae			Otu3248	NDM	0.841452
	Bacteria	Actinobacteria	Actinobacteria	Micrococcales	Intrasporangiaceae			Otu707	IMP_1	0.829512
	Bacteria	Actinobacteria	Actinobacteria	Micrococcales	Intrasporangiaceae			Otu25	IMP_1	0.827273
	Bacteria	Chloroflexi	Chloroflexia	Thermomicrobiales	JG30-KF-CM45	Paraburkholderia tropica	Paraburkholderia tropica	Otu314	IMP_1	0.888385
	Bacteria	Chloroflexi	Chloroflexia	Thermomicrobiales	JG30-KF-CM45			Otu1869	NDM	0.858214
	Bacteria	Chloroflexi	Chloroflexia	Thermomicrobiales	JG30-KF-CM45	uncultured bacterium	uncultured bacterium	Otu883	IMP_1	0.804651
	Bacteria	Actinobacteria	Acidimicrobiia	IMCC26256	metagenome	metagenome	metagenome	Otu949	IMP_1	0.852235
	Bacteria	Bacteroidetes	Ignavibacteria	SJA-28	metagenome	metagenome	metagenome	Otu550	KPC	0.807961
	Bacteria	Proteobacteria	Deltaproteobacteria	Myxococcales	mle1-27	metagenome	metagenome	Otu274	IMP_1	0.867443
	Bacteria	Actinobacteria	Actinobacteria	Corynebacteriales	Mycobacteriaceae	Mycobacterium		Otu2518	IMP_1	0.896255
	Bacteria	Actinobacteria	Actinobacteria	Corynebacteriales	Mycobacteriaceae	Mycobacterium		Otu5866	IMP_1	0.827788
	Bacteria	Actinobacteria	Actinobacteria	Corynebacteriales	Mycobacteriaceae	Mycobacterium		Otu4651	IMP_1	0.826815
	Bacteria	Proteobacteria	Gammaproteobacteria	Betaproteobacteriales	Nitrosomonadaceae	oc32	metagenome	Otu840	IMP_1	0.830808
	Bacteria	Actinobacteria	Actinobacteria	Propionibacteriales	Nocardioidaceae			Otu98	IMP_1	0.902052
	Bacteria	Actinobacteria	Actinobacteria	Propionibacteriales	Nocardioidaceae	Nocardioides		Otu6723	IMP_1	0.895979
	Bacteria	Actinobacteria	Actinobacteria	Propionibacteriales	Nocardioidaceae	Nocardioides		Otu522	IMP_1	0.839485
	Bacteria	Actinobacteria	Actinobacteria	Propionibacteriales	Nocardioidaceae			Otu3268	KPC	0.827641
	Bacteria	Verrucomicrobia	Verrucomicrobiae	Opitutales	Opitutaceae	Lacunisphaera	metagenome	Otu1082	IMP_1	0.814625
	Bacteria	Verrucomicrobia	Verrucomicrobiae	Pedosphaerales	Pedosphaeraceae	uncultured verrucomicrobium DEV020	uncultured verrucomicrobium DEV020	Otu1910	IMP_1	0.814526
	Bacteria	Proteobacteria	Deltaproteobacteria	Myxococcales	Phaselicystidaceae	Phaselicystis	uncultured delta proteobacterium	Otu1034	IMP_1	0.8724
	Bacteria	Planctomycetes	Phycisphaerae	Phycisphaerales	Phycisphaeraceae	SM1A02	uncultured Phycisphaerales bacterium	Otu784	IMP_1	0.900063
	Bacteria	Planctomycetes	Phycisphaerae	Phycisphaerales	Phycisphaeraceae	SM1A02	uncultured Phycisphaeraceae bacterium	Otu1167	IMP_1	0.810163
	Bacteria	Planctomycetes	Planctomycetacia	Pirellulales	Pirellulaceae	uncultured		Otu1309	NDM	0.810751
	Bacteria	Bacteroidetes	Bacteroidia	Bacteroidales	Prolixibacteraceae	uncultured	metagenome	Otu1520	IMP_1	0.844758
	Bacteria	Proteobacteria	Alphaproteobacteria	Rhizobiales	Rhizobiaceae			Otu1080	IMP_1	0.867589
	Bacteria	Proteobacteria	Alphaproteobacteria	Rhizobiales	Rhizobiales Incertae Sedis	uncultured	uncultured prokaryote	Otu1530	IMP_1	0.901623
	Bacteria	Proteobacteria	Gammaproteobacteria	Xanthomonadales	Rhodanobacteraceae	Aquimonas		Otu338	IMP_1	0.840191
	Bacteria	Proteobacteria	Gammaproteobacteria	Betaproteobacteriales	Rhodocyclaceae	Thauera	uncultured Rhodocyclaceae bacterium	Otu482	IMP_1	0.851938
	Bacteria	Proteobacteria	Gammaproteobacteria	Betaproteobacteriales	Rhodocyclaceae	Candidatus Accumulibacter		Otu3538	NDM	0.825723
	Bacteria	Proteobacteria	Gammaproteobacteria	Betaproteobacteriales	Rhodocyclaceae	Methyloversatilis		Otu2024	IMP_1	0.819978
	Bacteria	Proteobacteria	Gammaproteobacteria	Betaproteobacteriales	Rhodocyclaceae	Sulfuritalea		Otu1985	NDM	0.80403
	Bacteria	Bacteroidetes	Bacteroidia	Chitinophagales	Saprospiraceae	uncultured	uncultured Saprospiraceae bacterium	Otu579	IMP_1	0.936738
	Bacteria	Bacteroidetes	Bacteroidia	Chitinophagales	Saprospiraceae	OLB8		Otu80	IMP_1	0.837702
	Bacteria	Bacteroidetes	Bacteroidia	Chitinophagales	Saprospiraceae	uncultured	uncultured Devosia sp.	Otu1245	IMP_1	0.822831
	Bacteria	Bacteroidetes	Bacteroidia	Cytophagales	Spirosomaceae	Lacihabitans	uncultured bacterium	Otu97	IMP_1	0.806529
	Bacteria	Epsilonbacteraeota	Campylobacteria	Campylobacterales	Sulfurospirillaceae	Sulfurospirillum		Otu2092	KPC	0.868023
	Bacteria	Bacteroidetes	Bacteroidia	Chitinophagales	uncultured			Otu201	IMP_1	0.824604
	Bacteria	Patescibacteria	Saccharimonadia	Saccharimonadales	uncultured bacterium	uncultured bacterium	uncultured bacterium	Otu659	IMP_1	0.837436
	Bacteria	Patescibacteria	Saccharimonadia	Saccharimonadales	uncultured bacterium	uncultured bacterium	uncultured bacterium	Otu312	IMP_1	0.821926
	Bacteria	Latescibacteria	uncultured planctomycete	uncultured planctomycete	uncultured planctomycete	uncultured planctomycete	uncultured planctomycete	Otu281	KPC	0.906608
	Bacteria	Verrucomicrobia	Verrucomicrobiae	Verrucomicrobiales	Verrucomicrobiaceae			Otu972	IMP_1	0.843274
	Bacteria	Proteobacteria	Alphaproteobacteria	Rhizobiales	Xanthobacteraceae			Otu2291	IMP_1	0.802396
	Bacteria	Proteobacteria	Gammaproteobacteria	Xanthomonadales	Xanthomonadaceae	Arenimonas	uncultured gamma proteobacterium	Otu2118	IMP_1	0.810163
	Bacteria	Actinobacteria	Actinobacteria					Otu4004	IMP_1	0.902052
	Bacteria	Proteobacteria	Gammaproteobacteria	Betaproteobacteriales				Otu3713	IMP_1	0.825596
	Bacteria	Actinobacteria	Actinobacteria					Otu7073	IMP_1	0.812794
	Bacteria	Proteobacteria	Gammaproteobacteria	Betaproteobacteriales				Otu4738	NDM	0.812477

## Sheet: N-E
Kingdom	Phylum	Class	Order	Family	Genus	Species	OTU	ARG	R
Bacteria	Proteobacteria	Gammaproteobacteria	Betaproteobacteriales	Burkholderiaceae			Otu1210	IMP_1	0.944791
Bacteria	Bacteroidetes	Bacteroidia	Chitinophagales	Chitinophagaceae	Ferruginibacter		Otu608	IMP_1	0.943928
Bacteria	Actinobacteria	Acidimicrobiia	Microtrichales	Ilumatobacteraceae	Ilumatobacter		Otu746	IMP_1	0.937371
Bacteria	Bacteroidetes	Bacteroidia	Chitinophagales	Saprospiraceae	uncultured	uncultured Saprospiraceae bacterium	Otu579	IMP_1	0.936738
Bacteria	Proteobacteria	Gammaproteobacteria	Betaproteobacteriales	Burkholderiaceae			Otu4778	IMP_1	0.92932
Bacteria	Bacteroidetes	Bacteroidia	Chitinophagales	Chitinophagaceae	Ferruginibacter		Otu650	IMP_1	0.924859
Bacteria	Proteobacteria	Gammaproteobacteria	Betaproteobacteriales	Burkholderiaceae	Lautropia	uncultured beta proteobacterium	Otu1322	NDM	0.914529
Bacteria	Planctomycetes	Planctomycetacia	Gemmatales	Gemmataceae	Gemmata	uncultured bacterium	Otu1510	KPC	0.907043
Bacteria	Latescibacteria	uncultured planctomycete	uncultured planctomycete	uncultured planctomycete	uncultured planctomycete	uncultured planctomycete	Otu281	KPC	0.906608
Bacteria	Actinobacteria	Actinobacteria	Propionibacteriales	Nocardioidaceae			Otu98	IMP_1	0.902052
Bacteria	Actinobacteria	Actinobacteria					Otu4004	IMP_1	0.902052
Bacteria	Proteobacteria	Alphaproteobacteria	Rhizobiales	Rhizobiales Incertae Sedis	uncultured	uncultured prokaryote	Otu1530	IMP_1	0.901623
Bacteria	Planctomycetes	Phycisphaerae	Phycisphaerales	Phycisphaeraceae	SM1A02	uncultured Phycisphaerales bacterium	Otu784	IMP_1	0.900063
Bacteria	Proteobacteria	Gammaproteobacteria	Betaproteobacteriales	Burkholderiaceae	Rhodoferax		Otu1221	IMP_1	0.897497
Bacteria	Actinobacteria	Actinobacteria	Corynebacteriales	Mycobacteriaceae	Mycobacterium		Otu2518	IMP_1	0.896255
Bacteria	Actinobacteria	Actinobacteria	Propionibacteriales	Nocardioidaceae	Nocardioides		Otu6723	IMP_1	0.895979
Bacteria	Proteobacteria	Gammaproteobacteria	Betaproteobacteriales	Burkholderiaceae			Otu5427	NDM	0.891883
Bacteria	Proteobacteria	Gammaproteobacteria	Arenicellales	Arenicellaceae	uncultured	uncultured prokaryote	Otu369	KPC	0.890909
Bacteria	Chloroflexi	Chloroflexia	Thermomicrobiales	JG30-KF-CM45	Paraburkholderia tropica	Paraburkholderia tropica	Otu314	IMP_1	0.888385
Bacteria	Actinobacteria	Acidimicrobiia	Microtrichales	Iamiaceae	Iamia	metagenome	Otu236	IMP_1	0.881288
Bacteria	Actinobacteria	Actinobacteria	Corynebacteriales	Corynebacteriaceae	Corynebacterium 1	Corynebacterium glutamicum	Otu703	OXA48	0.880549
Bacteria	Proteobacteria	Gammaproteobacteria	Betaproteobacteriales	Burkholderiaceae			Otu4739	IMP_1	0.878219
Bacteria	Verrucomicrobia	Verrucomicrobiae	Verrucomicrobiales	DEV007	metagenome	metagenome	Otu1367	IMP_1	0.874608
Bacteria	Proteobacteria	Deltaproteobacteria	Myxococcales	Phaselicystidaceae	Phaselicystis	uncultured delta proteobacterium	Otu1034	IMP_1	0.8724
Bacteria	Epsilonbacteraeota	Campylobacteria	Campylobacterales	Sulfurospirillaceae	Sulfurospirillum		Otu2092	KPC	0.868023
Bacteria	Proteobacteria	Alphaproteobacteria	Rhizobiales	Rhizobiaceae			Otu1080	IMP_1	0.867589
Bacteria	Proteobacteria	Deltaproteobacteria	Myxococcales	mle1-27	metagenome	metagenome	Otu274	IMP_1	0.867443
Bacteria	Actinobacteria	Actinobacteria	Frankiales	Frankiaceae	Jatrophihabitans	metagenome	Otu241	IMP_1	0.863636
Bacteria	Firmicutes	Clostridia	Clostridiales	Clostridiaceae 1	Clostridium sensu stricto 1		Otu2272	IMP_1	0.863023
Bacteria	Chloroflexi	Chloroflexia	Thermomicrobiales	JG30-KF-CM45			Otu1869	NDM	0.858214
Bacteria	WPS-2	hydrothermal vent metagenome	hydrothermal vent metagenome	hydrothermal vent metagenome	hydrothermal vent metagenome	hydrothermal vent metagenome	Otu885	IMP_1	0.857834
Bacteria	Planctomycetes	Planctomycetacia	Gemmatales	Gemmataceae	Fimbriiglobus	uncultured bacterium	Otu1338	KPC	0.852803
Bacteria	Proteobacteria	Gammaproteobacteria	Betaproteobacteriales	Burkholderiaceae			Otu6116	IMP_1	0.852296
Bacteria	Actinobacteria	Acidimicrobiia	IMCC26256	metagenome	metagenome	metagenome	Otu949	IMP_1	0.852235
Bacteria	Proteobacteria	Gammaproteobacteria	Betaproteobacteriales	Rhodocyclaceae	Thauera	uncultured Rhodocyclaceae bacterium	Otu482	IMP_1	0.851938
Bacteria	Bacteroidetes	Ignavibacteria	Ignavibacteriales	Ignavibacteriaceae	Ignavibacterium		Otu6289	IMP_1	0.849736
Bacteria	Actinobacteria	Actinobacteria	Micrococcales	Brevibacteriaceae	Brevibacterium		Otu831	OXA48	0.847566
Bacteria	Bacteroidetes	Bacteroidia	Bacteroidales	Prolixibacteraceae	uncultured	metagenome	Otu1520	IMP_1	0.844758
Bacteria	Actinobacteria	Actinobacteria	Corynebacteriales	Corynebacteriaceae	Corynebacterium 1		Otu129	OXA48	0.844072
Bacteria	Verrucomicrobia	Verrucomicrobiae	Verrucomicrobiales	Verrucomicrobiaceae			Otu972	IMP_1	0.843274
Bacteria	Actinobacteria	Actinobacteria	Micrococcales	Intrasporangiaceae			Otu3248	NDM	0.841452
Bacteria	Firmicutes	Clostridia	Clostridiales	Family XIII	[Eubacterium] brachy group		Otu1946	KPC	0.840191
Bacteria	Proteobacteria	Gammaproteobacteria	Xanthomonadales	Rhodanobacteraceae	Aquimonas		Otu338	IMP_1	0.840191
Bacteria	Actinobacteria	Actinobacteria	Propionibacteriales	Nocardioidaceae	Nocardioides		Otu522	IMP_1	0.839485
Bacteria	Proteobacteria	Gammaproteobacteria	Betaproteobacteriales	Burkholderiaceae	Ottowia	beta proteobacterium RBE2CD-115	Otu4477	IMP_1	0.839047
Bacteria	Bacteroidetes	Bacteroidia	Chitinophagales	Saprospiraceae	OLB8		Otu80	IMP_1	0.837702
Bacteria	Patescibacteria	Saccharimonadia	Saccharimonadales	uncultured bacterium	uncultured bacterium	uncultured bacterium	Otu659	IMP_1	0.837436
Bacteria	Proteobacteria	Gammaproteobacteria	Betaproteobacteriales	Nitrosomonadaceae	oc32	metagenome	Otu840	IMP_1	0.830808
Bacteria	Actinobacteria	Actinobacteria	Micrococcales	Intrasporangiaceae			Otu707	IMP_1	0.829512
Bacteria	Bacteroidetes	Bacteroidia	Flavobacteriales	Flavobacteriaceae	Flavobacterium		Otu995	IMP_1	0.829076
Bacteria	Actinobacteria	Actinobacteria	Corynebacteriales	Mycobacteriaceae	Mycobacterium		Otu5866	IMP_1	0.827788
Bacteria	Actinobacteria	Actinobacteria	Propionibacteriales	Nocardioidaceae			Otu3268	KPC	0.827641
Bacteria	Actinobacteria	Actinobacteria	Micrococcales	Intrasporangiaceae			Otu25	IMP_1	0.827273
Bacteria	Actinobacteria	Actinobacteria	Corynebacteriales	Mycobacteriaceae	Mycobacterium		Otu4651	IMP_1	0.826815
Bacteria	Chloroflexi	Anaerolineae	Anaerolineales	Anaerolineaceae	uncultured		Otu2146	KPC	0.826606
Bacteria	Proteobacteria	Gammaproteobacteria	Betaproteobacteriales	Rhodocyclaceae	Candidatus Accumulibacter		Otu3538	NDM	0.825723
Bacteria	Proteobacteria	Gammaproteobacteria	Betaproteobacteriales				Otu3713	IMP_1	0.825596
Bacteria	Proteobacteria	Gammaproteobacteria	Betaproteobacteriales	Burkholderiaceae	Rhodoferax		Otu148	IMP_1	0.824604
Bacteria	Bacteroidetes	Bacteroidia	Chitinophagales	uncultured			Otu201	IMP_1	0.824604
Bacteria	Bacteroidetes	Bacteroidia	Chitinophagales	Saprospiraceae	uncultured	uncultured Devosia sp.	Otu1245	IMP_1	0.822831
Bacteria	Patescibacteria	Saccharimonadia	Saccharimonadales	uncultured bacterium	uncultured bacterium	uncultured bacterium	Otu312	IMP_1	0.821926
Bacteria	Proteobacteria	Alphaproteobacteria	Rhizobiales	Devosiaceae	Devosia		Otu347	IMP_1	0.820048
Bacteria	Proteobacteria	Gammaproteobacteria	Betaproteobacteriales	Rhodocyclaceae	Methyloversatilis		Otu2024	IMP_1	0.819978
Bacteria	Proteobacteria	Gammaproteobacteria	Betaproteobacteriales	Burkholderiaceae			Otu6813	IMP_1	0.819334
Bacteria	Bacteroidetes	Bacteroidia	Flavobacteriales	Flavobacteriaceae	Flavobacterium		Otu3329	IMP_1	0.81684
Bacteria	Verrucomicrobia	Verrucomicrobiae	Opitutales	Opitutaceae	Lacunisphaera	metagenome	Otu1082	IMP_1	0.814625
Bacteria	Verrucomicrobia	Verrucomicrobiae	Pedosphaerales	Pedosphaeraceae	uncultured verrucomicrobium DEV020	uncultured verrucomicrobium DEV020	Otu1910	IMP_1	0.814526
Bacteria	Actinobacteria	Actinobacteria					Otu7073	IMP_1	0.812794
Bacteria	Proteobacteria	Gammaproteobacteria	Betaproteobacteriales				Otu4738	NDM	0.812477
Bacteria	Planctomycetes	Planctomycetacia	Pirellulales	Pirellulaceae	uncultured		Otu1309	NDM	0.810751
Bacteria	Proteobacteria	Gammaproteobacteria	Xanthomonadales	Xanthomonadaceae	Arenimonas	uncultured gamma proteobacterium	Otu2118	IMP_1	0.810163
Bacteria	Planctomycetes	Phycisphaerae	Phycisphaerales	Phycisphaeraceae	SM1A02	uncultured Phycisphaeraceae bacterium	Otu1167	IMP_1	0.810163
Bacteria	Bacteroidetes	Ignavibacteria	SJA-28	metagenome	metagenome	metagenome	Otu550	KPC	0.807961
Bacteria	Bacteroidetes	Bacteroidia	Sphingobacteriales	env.OPS 17			Otu1942	IMP_1	0.807698
Bacteria	Chloroflexi	Anaerolineae	Caldilineales	Caldilineaceae	uncultured		Otu877	KPC	0.806817
Bacteria	Bacteroidetes	Bacteroidia	Cytophagales	Spirosomaceae	Lacihabitans	uncultured bacterium	Otu97	IMP_1	0.806529
Bacteria	Chloroflexi	Chloroflexia	Thermomicrobiales	JG30-KF-CM45	uncultured bacterium	uncultured bacterium	Otu883	IMP_1	0.804651
Bacteria	Proteobacteria	Gammaproteobacteria	Betaproteobacteriales	Rhodocyclaceae	Sulfuritalea		Otu1985	NDM	0.80403
Bacteria	Proteobacteria	Alphaproteobacteria	Rhizobiales	Xanthobacteraceae			Otu2291	IMP_1	0.802396
Bacteria	Bacteroidetes	Bacteroidia	Bacteroidales	Bacteroidetes vadinHA17	uncultured bacterium	uncultured bacterium	Otu1003	KPC	0.800934
